# Supplementary material for: Meiotic transmission patterns of additional genomic elements in Brachionus asplanchnoidis, a rotifer with intraspecific genome size variation
Source: Sci Rep. 2022 Dec 3;12:20900. doi: 10.1038/s41598-022-25566-8 (PMC9719556; doi:10.1038/s41598-022-25566-8)
Supplement: Supplementary file 2 — Supplementary Information 2. [file 41598_2022_25566_MOESM2_ESM.r]

calcMaleGS <- function(Bvec, measErr, drive, stick) {
  
  'This function outputs male genome sizes based on following input variables:
  (values are examples)
  
  Bvec        = c(20,20)   # Vector of ISEs of rotifer clone (contains size of each ISE in MBp)
  measErr     = 2.7        # measurement error in flow cytometry (coefficient of variance in %)
  drive       = 0.15       # also called "transmission bias"; increase of chance that one ISE is 
                           # transmitted during meiosis, rather than eliminated in polar body
  stick       = 0.15       # also called "cosegregation bias"; Stickiness of ISEs (= increase 
                           # in probability of being transmitted together to either polar body 
                           # or gamete), negative Values indicate repulsion
                          
  The output of the model are the genome sizes of the males (default: n=1000000), with and without 
  the given measurement error, female genome size, and the relative CV (CV of male genome sizes 
  divided by CV of female genome size at the given measurement error)
  
  Code written by Claus-Peter Stelzer (2022)'
  
  
  # Model parameters
  baseGS      <- 207      		            # Genome size of male without elements (Mb)
                                          # according to Stelzer et al. (2019), 
                                          # Genome Biology and Evolution
                                          
  gsFem       <- baseGS*2 + sum(Bvec)    	# Genome size of diploid female
  nGametes   <- 1000000			              # Number of gametes/males simulated
  allGametes <- rep(NA, nGametes)          
   
  probA <- (1+drive)/2                    # Transmission ratio, e.g., 0.55 for 10% drive
  
  for (i in seq(from = 1, to = nGametes-1, by = 2)) {
    
    Gcount <- rep(NA, length(Bvec)) # keeps track of allocation pattern to Gamete A and B
    
    for (j in 1:length(Bvec)){      # Modelling meiotic drive/drag
      
      if (runif(1) < probA){  		  
       
        Gcount[j] <- 1
      } else {
        
        Gcount[j] <- 0
      }
      
      
    }
    
    if (length(Gcount) > 1) {
      
        for (k in seq(from = 2, to = length(Gcount), by = 2)) {
          
            if (runif(1) < abs(stick) && length(Bvec) > 1) {  # stick = Probability of sticking
              
              if (sum(Gcount[(k-1):k]) != 1  && stick < 0) {  # Repulsion of Bs
                
                Gcount[(k-1):k] <- c(0,1) 
                
              } else if (sum(Gcount[(k-1):k]) == 1  && stick > 0) {  # Attraction of Bs
                
                if (runif(1) < 0.5) { 
                  
                  Gcount[(k-1):k] <- c(1,1) # allocate both to viable gamete
                  
                } else {
                  
                  Gcount[(k-1):k] <- c(0,0) # allocate both to polar body
                }
              } # if stick >0
              
            } # if (sum(Gcount) != 1 AND stick)
            
        } # for
    } # if (Gcount)
          
    
    allGametes[i]   <- baseGS + sum(Gcount)*unique(Bvec) # Calculate genome size of male
    allGametes[i+1] <- NA   # Becomes Polar body
   
  }
  
  polarBodyID <- seq(from = 2, to = nGametes, by = 2) 
  allGametes <-allGametes[-polarBodyID] # Elimination of polar bodies!
  
  # Convert coefficient of variance into standard deviation
  maleMeanGS <- gsFem/2
  sdMales <- measErr/100*maleMeanGS
  
  
  # Simulate with measurement error
  allGametesERR <- allGametes + rnorm(length(allGametes), mean = 0, sd = sdMales)
 
  mpCV <- sd(allGametesERR)/mean(allGametesERR)*100
  relCV <- mpCV/measErr
  
  output <- list(relCV = relCV, gsFem = gsFem, allGametes = allGametes, allGametesERR = allGametesERR)
  output
}
