# Supplementary material for: Meiotic transmission patterns of additional genomic elements in Brachionus asplanchnoidis, a rotifer with intraspecific genome size variation
Source: Sci Rep. 2022 Dec 3;12:20900. doi: 10.1038/s41598-022-25566-8 (PMC9719556; doi:10.1038/s41598-022-25566-8)
Supplement: Supplementary file 4 — Supplementary Information 4. [file 41598_2022_25566_MOESM4_ESM.csv]

clone	synchronized	gs	hatched	unhatched	eggtype	hatchprop	neggs
k(13x110)x(13x66)n12	0	642.08	105	39	male	0.729166666666667	144
k(13x110)x(13x66)n13	0	604.17	95	50	male	0.655172413793103	145
k109x13n2	0	519.01	91	23	male	0.798245614035088	114
k109x67n1	0	534.73	247	41	male	0.857638888888889	288
k13x109n1	0	471.76	146	143	male	0.505190311418685	289
k13x110n1	0	584.12	100	42	male	0.704225352112676	142
k13x110n2	0	502.41	87	58	male	0.6	145
k22x73n1	0	410.59	116	27	male	0.811188811188811	143
k7x107n1	0	529.38	104	40	male	0.722222222222222	144
k8x69n1	0	455.55	106	38	male	0.736111111111111	144
k8x82n1	0	429.14	122	21	male	0.853146853146853	143
k8x86n1	0	427.33	196	70	male	0.736842105263158	266
k93x22n1	0	450.84	126	21	male	0.857142857142857	147
ohj13	0	539.73	71	49	male	0.591666666666667	120
ohj64	0	488.59	109	35	male	0.756944444444444	144
ohj66	0	547	113	32	male	0.779310344827586	145
ohj67	0	543.3	115	17	male	0.871212121212121	132
ohj72	0	772.22	40	104	male	0.277777777777778	144
ohj85	0	466.81	111	10	male	0.917355371900826	121
k(13x110)x(13x66)n12	1	642.08	41	7	male	0.854166666666667	48
k(13x110)x(13x66)n13	1	604.17	33	15	male	0.6875	48
k109x13n2	1	519.01	116	22	male	0.840579710144927	138
k109x67n1	1	534.73	45	4	male	0.918367346938776	49
k13x109n1	1	471.76	69	52	male	0.570247933884298	121
k13x110n1	1	584.12	133	8	male	0.943262411347518	141
k13x110n2	1	502.41	109	22	male	0.83206106870229	131
k22x73n1	1	410.59	122	22	male	0.847222222222222	144
k7x107n1	1	529.38	155	13	male	0.922619047619048	168
k8x69n1	1	455.55	81	20	male	0.801980198019802	101
k8x82n1	1	429.14	168	7	male	0.96	175
k8x86n1	1	427.33	136	13	male	0.912751677852349	149
k93x22n1	1	450.84	151	19	male	0.888235294117647	170
ohj13	1	539.73	100	37	male	0.72992700729927	137
ohj64	1	488.59	152	20	male	0.883720930232558	172
ohj66	1	547	68	9	male	0.883116883116883	77
ohj72	1	772.22	22	91	male	0.194690265486726	113
ohj85	1	466.81	51	43	male	0.542553191489362	94
k(13x110)x(13x66)n12	0	642.08	133	12	female	0.917241379310345	145
k(13x110)x(13x66)n13	0	604.17	135	10	female	0.931034482758621	145
k109x13n2	0	519.01	105	9	female	0.921052631578947	114
k109x67n1	0	534.73	263	26	female	0.910034602076125	289
k13x109n1	0	471.76	255	37	female	0.873287671232877	292
k13x110n1	0	584.12	138	8	female	0.945205479452055	146
k13x110n2	0	502.41	129	10	female	0.928057553956835	139
k22x73n1	0	410.59	138	7	female	0.951724137931034	145
k7x107n1	0	529.38	141	4	female	0.972413793103448	145
k8x69n1	0	455.55	136	8	female	0.944444444444444	144
k8x82n1	0	429.14	140	6	female	0.958904109589041	146
k8x86n1	0	427.33	226	43	female	0.840148698884758	269
k93x22n1	0	450.84	138	7	female	0.951724137931034	145
ohj13	0	539.73	116	4	female	0.966666666666667	120
ohj64	0	488.59	144	1	female	0.993103448275862	145
ohj66	0	547	142	8	female	0.946666666666667	150
ohj67	0	543.3	121	11	female	0.916666666666667	132
ohj72	0	772.22	133	12	female	0.917241379310345	145
ohj85	0	466.81	119	2	female	0.983471074380165	121
k(13x110)x(13x66)n12	1	642.08	45	3	female	0.9375	48
k(13x110)x(13x66)n13	1	604.17	36	12	female	0.75	48
k109x13n2	1	519.01	132	7	female	0.949640287769784	139
k109x67n1	1	534.73	39	10	female	0.795918367346939	49
k13x109n1	1	471.76	101	20	female	0.834710743801653	121
k13x110n1	1	584.12	128	10	female	0.927536231884058	138
k13x110n2	1	502.41	122	12	female	0.91044776119403	134
k22x73n1	1	410.59	112	26	female	0.811594202898551	138
k7x107n1	1	529.38	149	20	female	0.881656804733728	169
k8x69n1	1	455.55	99	8	female	0.925233644859813	107
k8x82n1	1	429.14	161	13	female	0.925287356321839	174
k8x86n1	1	427.33	127	24	female	0.841059602649007	151
k93x22n1	1	450.84	142	21	female	0.871165644171779	163
ohj13	1	539.73	131	15	female	0.897260273972603	146
ohj64	1	488.59	147	24	female	0.859649122807018	171
ohj66	1	547	73	8	female	0.901234567901235	81
ohj72	1	772.22	92	18	female	0.836363636363636	110
ohj85	1	466.81	77	14	female	0.846153846153846	91
